# Supplementary material for: Holistic Care Clinic for People with Parkinson’s Disease: Outcome from a Newly Developed Service
Source: Brain Sci. 2025 Dec 29;16(1):43. doi: 10.3390/brainsci16010043 (PMC12839184; doi:10.3390/brainsci16010043)
Supplement: Supplementary file 1 [file brainsci-16-00043-s001.zip]

Archive with 1 entries (1 files):
- brainsci-4000433-supplementary.pdf
